# Supplementary material for: Mitigating CO2 emissions associated with digital economy sectors through whole supply chain management
Source: PLoS One. 2025 May 20;20(5):e0323350. doi: 10.1371/journal.pone.0323350 (PMC12091893; doi:10.1371/journal.pone.0323350)
Supplement: S1 Table — (XLSX) [file pone.0323350.s001.xlsx]

## Sheet: Sheet1
Table S1. 2017 Zhejiang Province Input-Output Table (Original Table).
Unit: 10000 yuan
Inport / Output		Sectors	Intermediate use																																										Total intermediate use	Final use
			Agricultural, forestry, livestock, fishery products and services	Coal mining and selection products	Petroleum and natural gas extraction products	Metal mine selection products	Non-metallic mineral and other mine selection products	Food and tobacco	Textiles	Textile, footwear, leather, and feather products	Wood processing products and furniture	Paper, printing, and educational, cultural, sports goods	Petroleum, coke products, and nuclear fuel processing	Chemical products	Non-metallic mineral products	Metal smelting and rolling products	Metal products	General equipment	Specialized equipment	Transportation equipment	Electrical machinery and equipment	Communications equipment, computers, and other electronic devices	Instruments and meters	Other manufacturing products and waste	Metal products, machinery, and equipment repair services	Production and supply of electricity, heat	Gas production and supply	Water production and supply	Construction	Wholesale and retail	Transportation, storage, and postal services	Accommodation and catering	information transmission, software, and information technology services	Finance	Real estate	Leasing and business services	Research and experimental development	Comprehensive technical services	Water conservancy, environment, and public facility management	Resident services, repair, and other services	Education	Health and social work	Culture, sports, and entertainment	Public administration, social security, and social organizations		Rural consumption	Urban consumption	Government consumption	Investment formation
Sectors		Serial NO.	1	2	3	4	5	6	7	8	9	10	11	12	13	14	15	16	17	18	19	20	21	22	23	24	25	26	27	28	29	30	31	32	33	34	35	36	37	38	39	40	41	42
Intermediate input	Agricultural, forestry, livestock, fishery products and services	1	2119077	0	0	9	502	5990602	3783936	571865	731206	473903	302	583289	8724	3784	4214	1437	2481	34285	4406	15050	851	5648	192	80912	13	98	6749995	940364	1001	5548371	7932	5051	4832	1358801	41261	600620	937915	17095	60320	9687	46459	0	30746490	2144764	8083882	217240	414130
	Coal mining and selection products	2	0	18015	0	4767	14774	265525	723727	239568	123723	381735	262238	1368343	490888	990123	199565	392178	112728	573491	521717	249342	69110	260264	2204	19210932	0	59	463434	0	778	0	0	0	0	55	0	0	0	0	0	0	0	0	26939283	40863	11671	0	2086
	Petroleum and natural gas extraction products	3	0	0	0	0	14	36800	441650	20035	18445	84159	11849290	198441	221790	145684	127292	100185	54319	31073	33211	13367	9357	10418	741	230066	1683869	0	109	0	51	0	0	0	0	0	0	0	0	0	0	0	0	0	15310366	0	0	0	0
	Metal mine selection products	4	0	0	0	82127	8	1	0	57	283	504	0	225190	145731	4546766	289531	1551860	40041	737654	84040	17876	638	119	0	0	0	0	1447	0	0	109	0	0	0	0	0	0	0	184	0	0	0	0	7724166	0	0	0	-42166
	Non-metallic mineral and other mine selection products	5	44	0	0	907	550922	112611	12005	67	1644	42143	13	246700	3842348	192086	47661	9174	263455	5332	40179	787	2264	0	0	92164	3	4814	2297948	1	2264	373	1	58	268	1096	0	84	88	288	128	1	15	0	7769936	0	0	0	176022
	Food and tobacco	6	2513982	0	0	47	778	6709912	61757	2828213	14512	295873	497	2434853	12782	2006	9437	15540	7438	5731	12220	36797	8201	865	721	1320	147	259	20043	35137	48044	5695486	42454	95619	18554	134507	3638	41728	2324	27172	59913	6012	337978	55416	21597913	6511895	17925111	0	4681909
	Textiles	7	174	0	0	72	1038	79903	21826574	4511018	663347	1388104	129	4091241	49351	5709	43151	159465	16555	863471	129212	228668	12896	547133	9020	259	185	84	2488	92741	78912	143952	1685	0	7595	139896	9268	4636	6269	28339	2045	5098	544	23890	35174117	153863	805271	0	12282439
	Textile, footwear, leather, and feather products	8	41572	0	0	241	1391	50100	639234	11708327	211444	72566	3381	338654	17920	7808	32304	52559	19000	30067	24479	19993	65801	3260	4006	10802	1784	9178	376465	49002	130434	50041	67024	134594	86025	135302	2849	7329	7321	131528	56124	1433	253829	13716	14868887	1849148	8152479	0	7292442
	Wood processing products and furniture	9	24372	0	0	33	4035	149022	70443	54997	5764132	629910	420	195810	36027	13620	657748	160707	48608	83705	172124	47789	36757	50204	2300	87999	158	308	1196445	72504	46094	59962	61774	50919	21288	17275	3751	10751	8671	17518	103223	939	3404	26884	9992630	257280	1111561	0	3629792
	Paper, printing, and educational, cultural, sports goods	10	34129	0	0	102	3099	1128311	453046	808634	802168	12138431	1183	2218601	227250	91911	890885	526741	725206	136663	1359737	432291	163508	151021	2576	13621	2093	3618	238010	219454	160039	168179	939889	1472219	450894	1843689	31375	651969	58515	247513	322509	129834	1045121	619963	30913997	825906	4294182	0	8460802
	Petroleum, coke products, and nuclear fuel processing	11	131790	0	0	2006	80564	238740	204858	94578	154889	205760	2670032	1276914	767803	57600	261064	667418	106410	135992	346564	71794	58885	35872	18699	283743	779	5496	3553218	814990	5544929	111347	93414	252069	122471	2670042	27023	158700	103433	367589	510177	37030	48529	118582	22411793	1141318	4224317	0	2227186
	Chemical products	12	3011621	0	0	4116	78190	1179186	12795776	2227122	1933678	3192606	64900	67031692	1235549	379745	1946736	1991332	1299561	3792526	7009920	1131087	820264	762354	23706	105730	1222	211979	3898251	258578	268841	424678	8537	5484	50637	155839	520952	297099	290668	911114	260032	11265320	34715	69790	130951133	944417	2722785	0	18737087
	Non-metallic mineral products	13	39629	0	0	332	49221	145685	81029	21749	106945	300811	1577	258392	6236899	222134	229874	229126	274981	195774	797002	373572	94984	9669	2622	10482	100	2324	24074593	21132	9318	56693	11900	4	10030	11380	7597	17896	3646	350	187	28576	56	0	33938271	37213	160810	0	3896878
	Metal smelting and rolling products	14	37811	0	0	1063	10537	59688	216832	39695	1234703	3670164	11286	2103843	679020	19663826	12462777	13487457	4478306	2794251	13178627	3279245	731391	795326	31985	23614	2707	13319	29985657	2794	20470	1085	0	1	855	1981	1	18	3431	1606	82	27	22	0	109025503	0	0	0	7609984
	Metal products	15	161781	0	0	475	13679	185819	232987	329868	729855	449646	1659	846541	89293	42814	5504811	4010601	2940270	374492	6352477	701500	312844	228476	14614	18946	4202	11571	3925338	47336	85402	72219	21966	9089	59976	60246	47393	324077	135684	87496	3205	1005	51329	874	28491856	57167	155683	0	8254014
	General equipment	16	39219	0	0	1073	16071	64495	773153	75211	114881	242880	21808	491329	102946	78394	683759	12315314	1486502	1166676	2045499	258008	117223	70652	20731	162458	1154	10746	860514	11521	122428	118366	36091	21336	36465	43600	4359	25384	4546	59206	3595	8275	8303	9271	21733442	25445	136581	0	21417487
	Specialized equipment	17	148794	0	0	1296	29397	25236	119713	83799	98003	193653	9219	431526	75899	83905	82231	698900	3145160	374239	2483536	909880	345373	18673	23613	24073	2646	4842	450377	11177	13444	7672	12957	19781	38848	5286	39	205	406	1130	370	949010	932	0	10925240	2825	25455	0	25758297
	Transportation equipment	18	180083	0	0	681	684	5900	19759	3905	4275	49263	209	91077	18802	5906	57124	140514	107852	23131252	93905	223194	365404	714	2306	3926	140	388	40438	689	843408	3722	9684	38920	12568	451985	1934	6437	8830	2794	3940	2937	4425	6983	25946957	2339851	6187142	0	-2387682
	Electrical machinery and equipment	19	7060	0	0	344	2372	16673	33508	13472	16299	183574	2640	371000	51796	24768	155592	2850788	895762	1259814	14068952	1800944	309900	74270	7008	133320	1579	4135	2850916	531478	67087	69984	283201	1187	38875	67141	18293	149939	8357	8307	2457	1060	179812	0	26563664	508419	1695469	0	21604313
	Communications equipment, computers, and other electronic devices	20	4806	0	0	39	452	3956	10769	10336	3650	127458	348	119220	20641	6372	85755	947710	240978	129904	3212982	11141795	898117	47377	555	11023	579	1408	173518	801953	35099	55560	3542844	48321	38819	143343	15174	485980	87721	95812	16323	8517	16842	70632	22662688	530882	1974796	0	19798322
	Instruments and meters	21	2999	326	0	77	88	2893	12541	5771	791	11501	7104	45357	6490	6030	3908	432363	148102	176331	127338	799231	1709505	3	625	14138	18786	10216	527556	534	22412	824	25762	9147	1195	8128	858909	1626407	4064	42335	603	27098	4820	874	6703182	90099	576603	0	4661124
	Other manufacturing products and waste	22	595	0	0	0	1	5711	13826	102186	86774	2753892	45307	2289966	348552	1037491	384261	135774	16662	71130	31299	80062	26756	3072790	3502	6719	193	734	8609	200	1605184	41112	248032	20	9219	429484	386820	1186813	35983	485595	42	58256	56518	1039	15067109	102085	404128	0	2294524
	Metal products, machinery, and equipment repair services	23	400	665	0	2985	35236	89455	427483	539145	46240	238810	35931	457354	135697	93211	252312	248990	236986	123050	205887	219806	13920	35857	333955	671914	15152	60899	67638	68025	155280	9266	20995	2276	56874	115330	257	14466	13161	2319	20009	3560	4988	13669	5089453	0	0	0	0
	Production and supply of electricity, heat	24	1017170	2970	0	9875	156926	1145976	5837282	771261	462802	1427384	177873	6269699	1265693	829050	1048763	1301699	426841	396575	910163	582040	161259	178167	58203	15362858	21190	304785	1023419	809882	1166917	1330639	616832	399695	979184	4624386	29707	125047	697599	290794	224370	219421	193448	254667	53112511	808463	2375956	0	0
	Gas production and supply	25	2928	0	0	22	0	549	55	0	0	279	0	567	41	58	3104	2072	865	1715	535	31	1	16789	11	0	983635	3	0	414	1552547	531051	0	0	5017	13544	121	1116	332	34618	195	123	17326	0	3169664	363277	782600	0	124567
	Water production and supply	26	0	84	0	191	3557	51594	266746	40283	17253	52559	7574	174908	28961	102657	31860	45321	14957	11325	28118	32377	9848	3795	2368	69043	469	465983	595785	74100	65053	409192	61038	37032	180668	180905	3322	18873	31357	82929	80957	38593	31092	90982	3443709	131689	611380	0	84702
	Construction	27	76381	19	0	53	6078	26245	82781	42685	22922	29533	3851	111688	16114	27711	22978	60841	77113	30253	45038	30352	12515	13844	6729	89378	2878	33415	2515871	134548	126986	107890	66662	87602	329497	688739	15169	31075	83722	105567	446963	106212	42876	714708	6475482	1246624	4624426	0	108574725
	Wholesale and retail	28	896209	297	0	6817	12435	2614778	2415820	10416868	2169423	3293752	2677730	4096385	1932998	2479511	1755949	1033801	372822	1407351	2244785	783584	155259	432007	0	840	0	653	6429779	9934889	1540209	710262	486957	411600	45748	1653766	123646	375421	173057	282411	83681	836904	138691	141260	64568355	4407795	3868027	0	2537198
	Transportation, storage, and postal services	29	733873	1486	0	3927	239790	1185257	1346640	1611305	963359	1333679	362412	4631997	1673860	502906	1221025	1847164	764812	1064000	1895337	661577	383149	301380	17867	654867	262295	18457	1096385	6298434	21808982	116387	1022229	2011880	217506	2900106	181928	1613856	431227	574161	434721	37943	226742	651409	63306317	441145	2219089	3363777	524872
	Accommodation and catering	30	37111	468	0	1198	11958	89741	286887	294025	124450	169900	3440	1090908	125512	39082	162929	318136	171055	87314	268330	467314	278469	20611	17188	23640	1750	2093	447939	723895	245686	77228	683484	1589878	370061	3053392	113636	1645450	22457	441606	236810	50112	170212	397904	14363259	1406608	9085442	0	0
	information transmission, software, and information technology services	31	37786	1742	0	340	1640	16877	47657	74856	15917	34661	1826	84488	12729	3806	27894	52830	15939	10988	45148	69974	24436	10689	5534	9761	2826	4617	107999	186975	110035	121889	5866693	903518	36726	185280	13914	153788	6949	26050	56725	22281	15987	161072	8590842	1087683	3195034	0	12163301
	Finance	32	515611	415	0	5469	86028	255909	1155918	803326	351120	871728	60305	1699628	386258	277268	580551	1072345	257590	341592	813874	521219	1108807	73589	33100	1235570	40731	45879	1977396	3498772	5380682	988232	442551	11201808	2826185	3633334	65285	221108	136432	613915	141508	100888	316076	194779	44332781	4499555	17663665	104677	0
	Real estate	33	0	0	0	6	6	16806	54685	124884	23314	52976	127	69003	36481	6617	48854	15159	16916	19046	43849	87084	12538	1060	195	10269	10279	97	43772	3482944	710952	2500789	549557	2884481	1317062	6155900	73178	187572	94523	774867	565907	647490	395521	521457	21556223	330176	4055837	1697771	21522356
	Leasing and business services	34	18075	0	0	3148	66952	271158	274490	869699	234083	256307	70806	1494454	156017	91061	276997	342662	181273	135605	468943	783725	888598	19635	5748	89324	53153	12174	292164	8897625	658595	760213	1870667	1617852	440405	3057680	138472	735132	111365	383119	153730	266732	158214	451293	27057345	273596	3751312	1403838	0
	Research and experimental development	35	0	0	0	0	0	0	0	0	0	0	0	0	0	0	0	0	0	0	0	0	0	0	0	0	0	0	0	0	0	0	0	0	0	0	18505	0	0	0	0	0	0	0	18505	0	0	1949326	2251185
	Comprehensive technical services	36	1130723	0	0	54	604	22107	138855	55935	4249	68078	370	392070	800	3339	17004	239163	39760	11417	429289	40520	2356	25217	17	6992	3203	43604	7632132	1205661	65299	3713	70957	236185	341	1179	175	267012	2234	8033	405	43693	207	4237	12217189	0	0	5686175	3444182
	Water conservancy, environment, and public facility management	37	9170	0	0	71	276	1006	4545	3691	1170	2618	56	7419	2263	661	2678	4457	2252	1442	3794	5567	3179	347	265	315	29	44	6172	11206	4983	6898	10670	222136	11511	109417	4046	5764	81639	21278	3808	23029	3109	3189	586170	23042	146488	5817130	0
	Resident services, repair, and other services	38	13448	312	0	512	52258	148127	107519	184713	51336	101607	20698	380470	65185	62424	168805	223457	99946	118614	168052	77317	48851	24245	6622	135397	8257	74968	385415	151565	411651	213849	41647	179325	9044	333929	15782	118741	45833	96369	1369826	470847	68251	2634131	8889345	1575969	2578928	0	0
	Education	39	31480	178	0	50	730	7046	22336	31491	4888	9638	1599	36423	4978	4290	9361	24057	13426	6321	13114	45210	68532	3702	979	8626	611	1625	48322	28074	46484	18518	28595	175761	7194	55459	3838	49651	5394	12254	519643	53904	11997	312343	1728122	2402672	6997329	14301531	0
	Health and social work	40	90138	0	0	0	0	0	0	0	0	0	0	0	0	0	0	0	0	0	0	0	0	0	0	0	0	0	0	3376	9856	3460	0	0	0	0	0	0	0	0	0	1333497	143	0	1440470	1774014	4404450	19069223	0
	Culture, sports, and entertainment	41	0	0	0	237	1663	10259	31340	28512	9270	18306	441	68411	15003	4459	17845	33229	13822	8705	24437	36121	19848	2298	1961	6652	574	1486	61561	57375	88794	117212	159206	217559	66041	344073	8165	122200	7333	25293	100926	31789	215413	154734	2132553	403006	2159659	2221797	0
	Public administration, social security, and social organizations	42	45635	0	0	40	334	2578	10835	6021	1859	3380	95	10637	3554	636	2703	6710	2593	1268	5667	11645	1920	554	419	1086	82	214	7740	8540	8699	4380	72058	35731	8808	285713	952	6252	2486	16303	3304	23181	4159	1737516	2346287	0	0	27624966	0
Total intermediate input			13155676	26977	0	134802	1534288	22412237	55038997	39649173	17319302	34853731	18378676	108334488	20548645	32137229	29811292	47749236	19139345	39880434	59743786	26287735	9353514	7308894	662887	38902779	3129453	1366572	104434858	39487885	43263329	20660803	17485945	24378138	7917286	35071208	2790734	11288596	3654972	6324857	5848763	16850314	4108105	9457264	999883205	38738754	127167548	83457451	321996078
Value added	Labor compensation		20002903	5672	0	38671	261271	2365416	6731248	7696620	2788393	4602696	185281	9016584	2066547	1740745	4125528	7396977	3443611	4139932	6799096	3259614	1247172	646237	222095	1915835	113439	341139	22644732	27729105	15323691	9773348	6165597	7104079	1383321	17601338	938866	7590323	1700372	3726833	4599560	10390856	3048907	18574577	249448227
	Net production taxes		-775493	3296	0	18092	210391	4895713	2675108	2115425	930312	2214221	2816277	5435219	1203938	1227010	1521954	2826856	1312746	2829070	2906264	983836	440330	269458	51699	2464374	92419	132550	4164216	16818072	1545125	701695	1267896	2963467	2402103	3190493	102651	1224200	200977	232966	21587	14277	506666	23372	74180828
	Consumption of fixed assets		2000341	741	0	19583	119970	896106	2454178	1204751	561506	1696379	376790	5162785	921363	1084806	1159766	2354745	1106817	1639139	2375377	1002749	364104	175183	19257	4961243	170237	460823	701000	2457802	6132137	1658157	2515580	385935	5216692	4194095	97117	741213	478600	244070	460476	856898	720223	1259820	60408554
	Operating surplus		0	9562	0	15869	274532	2187414	5049044	3437234	1723468	2878245	1983571	10586793	2114938	2168780	1996631	4672024	2058518	4050742	4527218	2676019	1097305	10539112	18182	3052041	213201	13796	4644727	19893206	4937348	3518300	6881755	17756157	1833670	6615767	289648	2693074	557506	1012341	104482	490202	1136483	656220	140365125
Total value added			21227751	19271	0	92215	866164	10344649	16909578	14454030	6003679	11391541	5361919	30201381	6306786	6221341	8803879	17250602	7921692	12658883	16607955	7922218	3148911	11629990	311233	12393493	589296	948308	32154675	66898185	27938301	15651500	16830828	28209638	10835786	31601693	1428282	12248810	2937455	5216210	5186105	11752233	5412279	20513989	524402734
Total input			34383427	46248	0	227017	2400452	32756886	71948575	54103203	23322981	46245272	23740595	138535869	26855431	38358570	38615171	64999838	27061037	52539317	76351741	34209953	12502425	18938884	974120	51296272	3718749	2314880	136589533	106386070	71201630	36312303	34316773	52587776	18753072	66672901	4219016	23537406	6592427	11541067	11034868	28602547	9520384	29971253	1524285939
[truncated: 7 more columns]
