# Supplementary material for: Mitigating CO2 emissions associated with digital economy sectors through whole supply chain management
Source: PLoS One. 2025 May 20;20(5):e0323350. doi: 10.1371/journal.pone.0323350 (PMC12091893; doi:10.1371/journal.pone.0323350)
Supplement: S2 Table — (XLSX) [file pone.0323350.s002.xlsx]

## Sheet: Sheet1
Table A2. 2017 Zhejiang Province Input-Output Table (Adjusted Table)
Unit: 10000 yuan
Inport / Output		Sectors	Intermediate use																																										Total intermediate use	Final use
			Agricultural, forestry, livestock, fishery products and services	Coal mining and selection products	Petroleum and natural gas extraction products	Metal mine selection products	Non-metallic mineral and other mine selection products	Food and tobacco	Textiles	Textile, footwear, leather, and feather products	Wood processing products and furniture	Paper, printing, and educational, cultural, sports goods	Petroleum, coke products, and nuclear fuel processing	Chemical products	Non-metallic mineral products	Metal smelting and rolling products	Metal products	General equipment	Specialized equipment	Transportation equipment	Electrical machinery and equipment	Instruments and meters	Other manufacturing products and waste	Metal products, machinery, and equipment repair services	Production and supply of electricity, heat	Gas production and supply	Water production and supply	Construction	Wholesale and retail	Transportation, storage, and postal services	Accommodation and catering	Finance	Real estate	Leasing and business services	Research and experimental development	Comprehensive technical services	Water conservancy, environment, and public facility management	Resident services, repair, and other services	Education	Health and social work	Culture, sports, and entertainment	Public administration, social security, and social organizations	Core industries of digital economy	Industrial digitalization		Rural consumption	Urban consumption	Government consumption	Investment formation
Sectors		Serial NO.	1	2	3	4	5	6	7	8	9	10	11	12	13	14	15	16	17	18	19	20	21	22	23	24	25	26	27	28	29	30	31	32	33	34	35	36	37	38	39	40	41	42
Intermediate input	Agricultural, forestry, livestock, fishery products and services	1	1.81314e+06	0	0	6.68497	372.873	4.44967e+06	2.81061e+06	424767	543122	310359	224.318	381996	6479.97	2810.66	3130.05	941.091	1624.81	25466	2885.49	557.32	4195.19	142.613	60099.4	9.65607	72.7919	4.42057e+06	461883	579.629	3.21278e+06	2480.92	2797.97	667409	20266.4	295010	543100	8396.64	34928.3	5609.26	22819.5	0	972594	6.92659e+06	2.84405e+07	1.98391e+06	7.47759e+06	200947	383070
	Coal mining and selection products	2	0	11616.2	0	3073.8	9526.41	171213	466666	154476	79777.7	217026	169093	777936	316529	638440	128681	222963	64088.6	369792	296609	39290.7	167821	1421.16	1.23874e+07	0	38.0437	263473	0	391.083	0	0	0	23.4516	0	0	0	0	0	0	0	0	452672	4.22223e+06	2.16322e+07	32813	9371.81	0	1675.06
	Petroleum and natural gas extraction products	3	0	0	0	0	9.02733	23729	284780	12918.7	11893.5	47846.4	7.64053e+06	112818	143012	93938.4	82079	56957.6	30881.7	20036.2	18881.3	5319.68	6717.62	477.803	148349	1.08577e+06	0	61.9691	0	25.6366	0	0	0	0	0	0	0	0	0	0	0	0	47333.8	2.41985e+06	1.22942e+07	0	0	0	0
	Metal mine selection products	4	0	0	0	52956.2	5.15847	0.644809	0	36.7541	182.481	286.536	0	128026	93968.7	2.9318e+06	186692	882270	22764.3	475646	47778.8	362.718	76.7323	0	0	0	0	822.654	0	0	54.7919	0	0	0	0	0	0	78.4563	0	0	0	0	159594	1.21911e+06	6.20251e+06	0	0	0	-33859.3
	Non-metallic mineral and other mine selection products	5	32.6821	0	0	584.842	355239	72612.6	7740.93	43.2022	1060.07	23959.3	8.38252	140255	2.47758e+06	123859	30732.2	5215.64	149780	3438.12	22842.7	1287.14	0	0	59428.2	1.93443	3104.11	1.30644e+06	0.426393	1138.06	187.499	24.7308	134.718	467.327	0	35.817	44.2357	122.801	64.3428	0.502678	6.3959	0	222119	1.22967e+06	6.23926e+06	0	0	0	141346
	Food and tobacco	6	1.86732e+06	0	0	30.306	501.661	4.32661e+06	39821.5	1.82366e+06	9357.47	168211	320.47	1.38427e+06	8241.95	1293.49	6085.06	8834.86	4228.68	3695.4	6947.36	4662.47	557.76	464.907	851.148	94.7869	167.006	11394.9	14982.2	24150.7	2.863e+06	40771.3	9326.69	57352.8	1551.22	17792.5	1168.22	11586	30116.9	3022.1	144111	27856.4	328343	4.09037e+06	1.73431e+07	5.22905e+06	1.43939e+07	0	3.75957e+06
	Textiles	7	129.243	0	0	46.4262	669.312	51522.2	1.4074e+07	2.90875e+06	427732	789170	83.1804	2.32597e+06	31822	3681.21	27824.2	90659.7	9411.91	556774	73460.1	7331.69	352796	5816.18	167.006	119.29	54.164	1414.49	39544.1	39667.3	72361.5	0	3817.84	59650.7	3951.81	1976.76	3151.29	12083.6	1027.98	2562.65	231.958	12009	648434	5.60498e+06	2.82448e+07	123552	646633	0	9.8628e+06
	Textile, footwear, leather, and feather products	8	30878.6	0	0	155.399	896.929	32304.9	412184	7.54963e+06	136341	41255.5	2180.1	192533	11555	5034.67	20829.9	29881.1	10802	19387.5	13916.9	37409.4	2102.08	2583.1	6965.23	1150.34	5918.06	214029	20894.1	65566.3	25154.5	57389.9	43242.9	57691.8	1214.79	3125.03	3680.11	56082.6	28212.3	720.338	108231	6894.73	196810	2.48488e+06	1.19397e+07	1.48487e+06	6.54644e+06	0	5.85583e+06
	Wood processing products and furniture	9	18102.9	0	0	21.2787	2601.8	96090.7	45422.3	35462.6	3.71676e+06	358119	270.82	111323	23230.5	8782.3	424122	91365.8	27634.8	53973.7	97856.6	20897.2	32372	1483.06	56742.5	101.88	198.601	680208	30915.2	23170.4	30141.6	21711.5	10701	7365.94	1599.4	4584.15	4358.72	7469.55	51887.9	472.015	1451.44	13514	287577	1.62401e+06	8.02408e+06	206596	892583	0	2.91472e+06
	Paper, printing, and educational, cultural, sports goods	10	22351.1	0	0	57.9894	1761.86	641472	257568	459728	456052	6.08456e+06	672.564	1.1121e+06	129197	52253.6	506490	264036	363520	77696.2	681587	81960.7	85859.1	1464.52	7743.87	1189.92	2056.92	119306	82503.3	70930.6	74538.3	553478	199840	693131	11795.4	245106	25934.3	93052	142939	57543.5	392911	274773	2.51052e+06	5.04743e+06	2.18871e+07	584741	3.04028e+06	0	5.99025e+06
	Petroleum, coke products, and nuclear fuel processing	11	97890.3	0	0	1293.49	51948.4	153942	132094	60984.7	99873.8	116979	1.72166e+06	725956	495086	37141	168336	379443	60496.6	87688.9	197030	33477.5	23130.6	12057.3	182960	502.306	3543.87	2.02009e+06	347506	2.78731e+06	55971.7	107480	61563.5	1.13849e+06	11522.4	67668.6	51993.5	156737	256455	18614.2	20692.4	59608.6	937782	5.05367e+06	1.79967e+07	916478	3.39213e+06	0	1.78843e+06
	Chemical products	12	1.97231e+06	0	0	2340.04	44452.9	670396	7.27471e+06	1.26617e+06	1.09934e+06	1.60034e+06	36897.2	3.36006e+07	702439	215894	1.10677e+06	998183	651423	2.15614e+06	3.51382e+06	411169	433417	13477.4	60110	694.736	120515	1.95405e+06	97211.9	119152	188221	2061.7	22442.7	58587.4	195851	111694	128826	342531	115248	4.99288e+06	13051	30931.5	6.68722e+06	1.97019e+07	9.27134e+07	668647	1.92773e+06	0	1.32659e+07
	Non-metallic mineral products	13	29435.4	0	0	214.077	31738.1	93939	52248.2	14024	68959.1	171018	1016.86	146902	4.02161e+06	143234	148225	130264	156333	126237	453115	54000.7	6234.66	1690.69	6758.89	64.4809	1498.54	1.3687e+07	9010.54	4683.95	28498.3	1.70557	5041.86	4852.35	3239.31	7630.73	1832.76	149.238	94.0008	14364.5	23.878	0	2.29968e+06	5.32759e+06	2.72524e+07	29882	129130	0	3.12919e+06
	Metal smelting and rolling products	14	28085.1	0	0	685.432	6794.35	38487.4	139815	25595.7	796148	2.08658e+06	7277.31	1.19609e+06	437838	1.26794e+07	8.03611e+06	7.66794e+06	2.54602e+06	1.80176e+06	7.49237e+06	415813	512833	20624.2	15226.5	1745.5	8588.21	1.70476e+07	1191.34	10289.8	545.406	0.426393	429.79	844.685	0.426393	7.67507	1724.69	684.787	41.2196	13.5723	9.38065	0	7.79329e+06	1.6729e+07	8.75475e+07	0	0	0	6.11082e+06
	Metal products	15	120167	0	0	306.284	8820.34	119818	150232	212702	470617	255635	1069.74	481279	57576.9	27606.9	3.54955e+06	2.28012e+06	1.67161e+06	241476	3.61154e+06	177859	147323	9423.24	12216.6	2709.49	7461.08	2.23165e+06	20183.7	42929.7	36302.9	3875.49	30148.6	25688.5	20208	138184	68205.4	37307.7	1611.08	505.191	21886.3	439.341	2.06581e+06	4.51691e+06	2.2879e+07	45905.1	125013	0	6.62797e+06
	General equipment	16	25684.5	0	0	610.026	9136.75	36667	439556	42759.3	65312.6	121747	12398.4	246286	58527.3	44568.9	388733	6.17322e+06	745130	663283	1.02534e+06	58759.7	40167.4	11786.1	92361.3	656.077	6109.36	431345	4331.3	54261.1	52460.8	8021.23	16161.6	16391.3	1638.76	9543.06	2014.82	22258.4	1593.33	3667.55	3121.5	4108.98	1.40094e+06	3.04662e+06	1.53873e+07	18015.1	96699.3	0	1.51636e+07
	Specialized equipment	17	97445.2	0	0	736.807	16712.9	14347.3	68059.7	47641.7	55717.1	97071.3	5241.22	216308	43150.4	47702	46750.3	350333	1.57656e+06	212764	1.24491e+06	173123	10616	13424.6	13686.1	1504.31	2752.79	225758	4201.97	5958.49	3400.29	7436.63	17217.7	1987.26	14.662	77.0693	179.942	424.821	163.987	420609	350.384	0	1.17713e+06	1.51361e+06	7.73507e+06	2000.1	18022.1	0	1.82369e+07
	Transportation equipment	18	133761	0	0	439.115	441.049	3804.37	12740.8	2517.98	2756.56	28007.2	134.765	51779.5	12123.7	3808.24	36834.1	79885.6	61316.5	1.49152e+07	53387.2	207741	460.394	1486.93	2531.52	90.2733	250.186	22990	293.785	423963	1870.97	16595.2	6317.66	192723	824.644	2744.69	4438.65	1191.34	1980.55	1476.37	1886.79	3510.2	293467	4.2476e+06	2.08354e+07	1.8789e+06	4.96828e+06	0	-1.91731e+06
	Electrical machinery and equipment	19	4623.59	0	0	195.572	1348.54	9479	19050.1	7659.16	9266.37	92019	1500.9	185969	29447.3	14081.2	88457.8	1.429e+06	449013	716234	7.05226e+06	155342	42224.3	3984.22	75795.6	897.699	2350.85	1.42906e+06	199808	29733.5	31017.5	446.25	17229.7	25241.5	6877.22	56369.3	3703.89	3123	1088.96	469.8	67600	0	2.98805e+06	3.55705e+06	1.88071e+07	359961	1.20039e+06	0	1.52959e+07
	Instruments and meters	20	1964.05	185.339	0	43.7763	50.0301	1644.74	7129.86	3280.95	449.702	5765.04	4038.79	22735.8	3689.72	3428.2	2221.79	216728	74238.2	100248	63830	856913	1.70557	355.327	8037.79	10680.3	5808.04	264445	200.756	9933.18	365.203	3438.8	529.634	3055.71	322905	611444	1801.2	15915.8	267.254	12010.1	1812.07	387.364	957523	1.14635e+06	4.74585e+06	63790.1	408235	0	3.30008e+06
	Other manufacturing products and waste	21	441.951	0	0	0	0.644809	3682.5	8915.13	65890.5	55952.7	1.56565e+06	29214.4	1.3019e+06	224749	668984	247775	77190.8	9472.75	45865.3	17794.2	15211.4	1.98136e+06	2258.12	4332.47	124.448	473.29	4894.42	85.2786	806891	20666.1	8.52786	4634.19	183129	164937	506049	18087.9	207054	21.1125	29284	24098.9	522.282	859124	2.94216e+06	1.20989e+07	81974.3	324515	0	1.8425e+06
	Metal products, machinery, and equipment repair services	22	297.11	428.798	0	1924.75	22720.5	57681.4	275645	347646	29816	135769	23168.6	260017	87498.6	60103.3	162693	141557	134732	79343.7	117052	7913.85	23120.9	215337	433256	9770.15	39268.2	38453.8	29005.4	78055.8	4657.81	970.47	28589.3	49175.9	109.583	6168.2	6615.75	988.805	10058.1	1789.53	2126.85	6871.11	321312	835123	4.08683e+06	0	0	0	0
	Production and supply of electricity, heat	23	755528	1915.08	0	6367.49	101187	738936	3.76393e+06	497316	298419	811502	114694	3.56447e+06	816130	534579	676252	740047	242669	255715	517450	91679.6	114884	37529.8	9.90611e+06	13663.5	196528	581838	345328	586584	668883	170427	492214	1.97181e+06	12666.9	53319.2	350668	123993	112786	110298	82484.9	128015	2.33532e+06	9.72521e+06	4.26493e+07	649196	1.90789e+06	0	0
	Gas production and supply	24	2174.85	0	0	14.1858	0	354	35.4645	0	0	158.618	0	322.353	26.4372	37.3989	2001.49	1177.98	491.773	1105.85	304.16	0.568524	10825.7	7.0929	0	634257	1.93443	0	176.527	780431	266948	0	2521.94	5775.07	51.5936	475.855	166.889	14760.9	98.0222	61.8294	7387.69	0	5476.07	807612	2.54524e+06	291711	628428	0	100027
	Water production and supply	25	0	54.164	0	123.159	2293.59	33268.3	172000	25974.8	11124.9	29881.1	4883.78	99439.4	18674.3	66194.2	20543.6	25766.1	8503.41	7302.46	15985.8	5598.82	2447.05	1526.91	44519.5	302.415	300470	338718	31595.7	32700.7	205692	15790.2	90817.8	77136.6	1416.48	8047.32	15762.5	35360.3	40695.3	19399.9	13257.4	45734.6	177978	718318	2.7653e+06	105746	490938	0	68015.7
	Construction	26	50021.9	10.802	0	30.1318	3455.49	14920.9	47063	24267.4	13031.7	14803.8	2189.39	55985.2	9161.2	15754.4	13063.5	30497.4	38654	17199.6	22575.9	6273.32	7870.65	3825.6	50813.5	1636.21	18997.2	1.26112e+06	50583.1	56281.2	47817.7	32933.8	146036	258930	5702.76	11682.6	37106.3	39687.7	198098	47074	16119.1	316764	334913	1.26169e+06	4.58464e+06	882610	3.27409e+06	0	7.68709e+07
	Wholesale and retail	27	440195	126.639	0	2906.72	5302.2	1.11492e+06	1.03009e+06	4.44168e+06	925027	1.23828e+06	1.14177e+06	1.54003e+06	824217	1.05725e+06	748724	388655	140162	600085	843922	58369.3	184205	0	358.17	0	278.435	2.41726e+06	2.80125e+06	511975	236095	116055	15206.9	466298	34863.3	105854	57525.2	79628.9	27816.1	278192	39105.5	46955.7	2.2156e+06	8.10957e+06	3.42858e+07	2.34054e+06	2.05392e+06	0	1.34725e+06
	Transportation, storage, and postal services	28	424949	746.98	0	1974.02	120537	595803	676926	809968	484259	591097	182177	2.05294e+06	841413	252800	613782	818678	338971	534849	840029	169815	151497	8981.35	329187	131850	9277.93	485927	2.09364e+06	8.54642e+06	45609.3	668761	85235.4	964013	60474	536455	168988	190855	170357	14869	75370.4	255272	2.58599e+06	1.1699e+07	3.96298e+07	276157	1.38915e+06	2.10572e+06	328570
	Accommodation and catering	29	21489.1	235.253	0	602.208	6011.02	45110.8	144212	147800	62558.3	75301	1729.21	483499	63092.1	19645.7	81900.8	141000	75812.9	43890.8	118926	123420	10360.7	8640.03	11883.3	879.687	1052.11	198530	240627	96278.4	30263.8	528485	145018	1.01497e+06	37773.3	546957	8800.36	146792	92800.2	19637.7	56579.5	155929	1.34381e+06	2.6391e+06	8.9914e+06	880537	5.68749e+06	0	0
	Finance	30	253255	176.953	0	2331.94	36681.7	109118	492875	342533	149715	327724	25713.6	638972	164698	118225	247543	403146	96840.4	145652	305974	416854	31377.8	14113.6	526838	17367.4	19562.5	743398	986517	1.78857e+06	328494	3.15847e+06	939441	1.02446e+06	18407.8	62343.8	45350.8	173100	47038.1	33535.8	89121.1	64745.7	1.89152e+06	7.25891e+06	2.35407e+07	2.38926e+06	9.37941e+06	55583.5	0
	Real estate	31	0	0	0	3.01607	3.01607	8448.01	27488.9	62776.4	11719.4	23479.4	63.8401	30582.7	18338.2	3326.22	24557.8	6718.59	7497.31	9574.01	19434.2	5556.94	532.839	98.0222	5162	5167.03	48.7598	19400.1	1.15775e+06	278605	979999	958819	516125	2.04626e+06	24324.8	62350.1	37041.3	257570	221765	253736	131474	204346	1.24353e+06	4.83053e+06	1.34942e+07	206690	2.53895e+06	1.0628e+06	1.3473e+07
	Leasing and business services	32	8877.99	0	0	1342.29	28547.9	115620	117041	370834	99811.4	96358.1	30191.2	561837	66524.6	38827.8	118110	128823	68149.2	57821	176298	334067	8372.23	2450.91	38087.1	22664.1	5190.91	109838	2.50878e+06	218921	252699	456171	146393	862147	39043.7	207279	37018.4	108025	51100.8	88663.3	44610.2	150013	2.36352e+06	4.22738e+06	1.43675e+07	145279	1.99195e+06	745438	0
	Research and experimental development	33	0	0	0	0	0	0	0	0	0	0	0	0	0	0	0	0	0	0	0	0	0	0	0	0	0	0	0	0	0	0	0	0	5217.69	0	0	0	0	0	0	0	933.485	3674.98	9826.16	0	0	1.03509e+06	1.19538e+06
	Comprehensive technical services	34	555383	0	0	23.0252	257.541	9426.27	59206.8	23850.3	1811.74	25593.8	157.765	147398	341.114	1423.73	7250.39	89912.9	14947.7	4868.13	161390	885.733	10752.4	7.24868	2981.34	1365.74	18592.4	2.86928e+06	339949	21705.8	1234.22	66595	113.35	332.432	49.3432	75287	742.595	2264.99	134.624	14523.8	58.3659	1408.4	589941	1.36587e+06	6.48733e+06	0	0	3.01936e+06	1.82886e+06
	Water conservancy, environment, and public facility management	35	5309.89	0	0	35.6901	138.739	505.694	2284.67	1855.38	588.133	1160.32	28.15	3288.16	1137.56	332.27	1346.17	1975.38	998.104	724.862	1681.53	1408.96	174.429	133.21	158.344	14.5777	22.1178	2735.48	3724.94	1952.72	2703.16	73839.3	4510.88	36370.9	1344.91	1915.99	31992.4	7072.93	1492.26	9024.51	1033.45	1249.69	34359.6	126317	366942	14424.3	91701.5	3.64152e+06	0
	Resident services, repair, and other services	36	6605.32	133.035	0	218.313	22282.4	63160.3	45845.3	78760.3	21889.3	38198.9	8825.48	143037	27794.4	26617.2	71977.3	84008.2	37574.5	50576.2	63178.8	18365.4	10337.9	2823.57	57732.3	3520.73	31965.8	144896	42735.4	136835	71084.7	50562.7	3006.28	94155	4449.91	33480.3	15235.2	27172.3	455338	156512	19244.1	875601	182813	1.49169e+06	4.72024e+06	836840	1.36941e+06	0	0
	Education	37	18228.5	89.4767	0	25.1339	366.955	3541.87	11227.8	15829.8	2457.09	4271.64	803.782	16143	2502.33	2156.49	4705.57	10662.3	5950.51	3177.43	5812.23	30373.9	1860.91	492.122	4336.1	307.136	816.852	21416.7	9331.97	18216	7256.76	58424	2819.16	18434.9	1275.77	16504.3	2113.78	4073.3	203636	21123.7	3987.87	122400	78942.9	345709	1.0818e+06	1.50407e+06	4.38033e+06	8.95276e+06	0
	Health and social work	38	52194.4	0	0	0	0	0	0	0	0	0	0	0	0	0	0	0	0	0	0	0	0	0	0	0	0	0	1122.2	3862.33	1355.89	0	0	0	0	0	0	0	0	522565	47.5341	0	209.275	320377	901734	1.11053e+06	2.75719e+06	1.19373e+07	0
	Culture, sports, and entertainment	39	0	0	0	101.055	709.092	4374.37	13363.2	12157.3	3952.66	6882.1	188.039	25719	6397.17	1901.29	7608.98	12492.4	5196.35	3711.75	9187.04	7461.82	979.851	836.157	2836.37	244.75	633.62	23143.7	16177.5	29515.7	38962	61343.2	21952.4	97015.2	2302.21	34455.6	2437.53	7131.64	33548.4	10566.9	60738.1	51434.5	165750	348976	1.13239e+06	213996	1.14678e+06	1.17977e+06	0
	Public administration, social security, and social organizations	40	26424.9	0	0	20.1071	167.894	1295.9	5446.52	3026.62	934.478	1498.04	47.7544	4714.4	1786.52	319.703	1358.74	2973.93	1149.24	637.396	2511.66	850.959	278.484	210.622	545.908	41.2196	107.573	3430.43	2838.75	3408.93	1716.42	11877.2	3451.64	94972.7	316.451	2078.2	974.204	5419.22	1294.76	9084.08	1382.48	680891	75965.9	513325	1.46878e+06	0	0	1.72932e+07	0
	Core industries of digital economy	41	557356	1503.26	0	2081.62	28779	456541	1.45014e+06	1.25966e+06	458793	1.50047e+06	226104	5.44651e+06	352709	283602	594988	2.17606e+06	769926	796634	4.41128e+06	1.03668e+06	173856	14992.3	170594	13130	39754.9	2.09066e+06	1.78187e+06	621711	330591	1.28637e+06	305045	771585	107212	572858	114364	205163	217394	865993	129089	442102	2.49734e+07	1.15968e+07	6.86343e+07	3.02491e+06	9.35905e+06	1.07975e+06	5.2619e+07
	Industrial digitalization	42	2.72695e+06	4440.52	0	24323.6	309563	3.61257e+06	9.15818e+06	8.25366e+06	3.22481e+06	5.57241e+06	3.36151e+06	1.67829e+07	3.87027e+06	5.57535e+06	5.30363e+06	7.16687e+06	2.87608e+06	6.73828e+06	8.67746e+06	1.54822e+06	1.27504e+06	115871	6.45179e+06	548658	243827	1.62533e+07	7.19032e+06	8.75009e+06	2.71406e+06	4.40367e+06	1.55615e+06	5.5749e+06	356480	1.57769e+06	490864	953190	1.10813e+06	2.50782e+06	583892	1.93596e+06	1.77369e+07	5.6777e+07	2.33893e+08	1.01552e+07	3.3124e+07	3.11481e+07	6.24458e+07
Total intermediate input			1.2169e+07	21662.5	0	108246	1.23203e+06	1.7997e+07	4.41963e+07	3.18383e+07	1.39074e+07	2.46764e+07	1.47581e+07	7.67008e+07	1.65006e+07	2.58062e+07	2.39385e+07	3.38065e+07	1.35507e+07	3.2024e+07	4.22986e+07	6.62229e+06	5.86904e+06	532298	3.12389e+07	2.51295e+06	1.09736e+06	7.39399e+07	2.09681e+07	2.70828e+07	1.29337e+07	1.29448e+07	4.95622e+06	1.86228e+07	1.48188e+06	5.99424e+06	2.28801e+06	3.3585e+06	3.66133e+06	1.05483e+07	2.1814e+06	5.92025e+06	9.19442e+07	2.27654e+08	999883205
Value added	Labor compensation		1.85027e+07	4554.62	0	31052.8	209801	1.89943e+06	5.40519e+06	6.18039e+06	2.23908e+06	3.25871e+06	148781	6.38374e+06	1.65944e+06	1.39782e+06	3.3128e+06	5.23706e+06	2.43808e+06	3.32437e+06	4.81376e+06	882998	518928	178342	1.53842e+06	91091.5	273935	1.60325e+07	1.47242e+07	9.59263e+06	6.11812e+06	3.77227e+06	865959	9.34631e+06	498538	4.03046e+06	1.06443e+06	1.97895e+06	2.87932e+06	6.50468e+06	1.61897e+06	1.16277e+07	2.10998e+07	6.77631e+07	249448227
	Net production taxes		-717331	2646.69	0	14527.9	168944	3.93126e+06	2.14811e+06	1.69869e+06	747041	1.56767e+06	2.26147e+06	3.84814e+06	966762	985289	1.22213e+06	2.00141e+06	929424	2.27174e+06	2.05763e+06	311754	216375	41514.3	1.97889e+06	74212.5	106438	2.94826e+06	8.9304e+06	967248	439261	1.5736e+06	1.50372e+06	1.69415e+06	54507.7	650050	125812	123705	13513.5	8937.4	269040	14630.9	6.46388e+06	1.95654e+07	74180828
	Consumption of fixed assets		1.85032e+06	595.023	0	15725.1	96335.9	719573	1.9707e+06	967415	450889	1.20104e+06	302562	3.65525e+06	739854	871099	931292	1.66716e+06	783626	1.31623e+06	1.68177e+06	257786	140672	15463.4	3.98388e+06	136700	370041	496308	1.30509e+06	3.83872e+06	1.03801e+06	204931	3.26565e+06	2.22706e+06	51569.1	393584	299604	129601	288258	536418	382438	788647	5.66549e+06	1.53712e+07	60408554
	Operating surplus		0	7678.29	0	12742.8	220449	1.75649e+06	4.05438e+06	2.7601e+06	1.38394e+06	2.0378e+06	1.59281e+06	7.49545e+06	1.6983e+06	1.74153e+06	1.60329e+06	3.30779e+06	1.45743e+06	3.25275e+06	3.20527e+06	776892	8.46291e+06	14600.1	2.45079e+06	171200	11078.2	3.28847e+06	1.05633e+07	3.09078e+06	2.20246e+06	9.42852e+06	1.14788e+06	3.51297e+06	153803	1.43002e+06	348999	537553	65405.7	306866	603472	410794	1.71446e+07	3.66536e+07	140365125
Total value added			1.96357e+07	15474.6	0	74048.6	695530	8.30675e+06	1.35784e+07	1.16066e+07	4.82095e+06	8.06521e+06	4.30562e+06	2.13826e+07	5.06435e+06	4.99574e+06	7.06951e+06	1.22134e+07	5.60856e+06	1.01651e+07	1.17584e+07	2.22943e+06	9.33888e+06	249920	9.95197e+06	473205	761491	2.27655e+07	3.55229e+07	1.74894e+07	9797839	1.49793e+07	6.7832e+06	1.67805e+07	758418	6.50412e+06	1.83885e+06	2.76981e+06	3.2465e+06	7.3569e+06	2.87392e+06	1.28418e+07	5.03738e+07	1.39353e+08	524402734
Total input			3.18047e+07	37137.1	0	182295	1.92756e+06	2.63038e+07	5.77747e+07	4.34449e+07	1.87284e+07	3.27417e+07	1.90637e+07	9.80834e+07	2.15649e+07	3.08019e+07	3.1008e+07	4.60199e+07	1.91592e+07	4.21891e+07	5.4057e+07	8.85172e+06	1.52079e+07	782218	4.11909e+07	2.98616e+06	1.85885e+06	9.67054e+07	5.6491e+07	4.45722e+07	2.27315e+07	2.79241e+07	1.17394e+07	3.54033e+07	2.2403e+06	1.24984e+07	4.12686e+06	6.12831e+06	6.90783e+06	1.79052e+07	5.05532e+06	1.8762e+07	1.42318e+08	3.67007e+08	1524285939
[truncated: 7 more columns]
